# Supplementary material for: Aggregation-Induced Emission Luminogen-Encapsulated Fluorescent Hydrogels Enable Rapid and Sensitive Quantitative Detection of Mercury Ions
Source: Biosensors (Basel). 2023 Mar 25;13(4):421. doi: 10.3390/bios13040421 (PMC10135736; doi:10.3390/bios13040421)
Supplement: Supplementary file 1 [file biosensors-13-00421-s001.zip]

Archive with 1 entries (1 files):
- biosensors-2286421-supplementary.pdf
